# Supplementary material for: Development of a novel ALK rearrangement screening test for non–small cell lung cancers
Source: PLoS One. 2021 Sep 24;16(9):e0257152. doi: 10.1371/journal.pone.0257152 (PMC8462717; doi:10.1371/journal.pone.0257152)
Supplement: S1 Table — (XLSX) [file pone.0257152.s001.xlsx]

## Sheet: 工作表1
S1 Table. Gender and age of MPE and FFPE samples in ALK Study
MPE-EGFR case					MPE-ALK case					FFPE-EGFR case					FFPE-ALK case
No.	Case	Gender	Age		No.	Case	Gender	Age		No.	Case	Gender	Age		No.	Case	Gender	Age
1	AZ EGFR-173	F	61		1	E0050	M	57		1	E1400	F	68		1	E1260	M	44
2	AZ EGFR-179	F	62		2	E0070	M	83		2	E1401	F	59		2	E1288	M	74
3	AZ EGFR-187	M	80		3	E0153	F	61		3	E1402	F	55		3	E1346	F	46
4	AZ EGFR-197	M	38		4	E0290	M	68		4	E1407	F	64		4	E1303	F	69
5	AZ EGFR-209	M	79		5	E0340	F	31		5	E1412	M	85		5	E1154	F	54
6	AZ EGFR-212	F	71		6	E0352	M	65		6	E1413	F	83		6	E1451	M	58
7	AZ EGFR-216	F	83		7	E0383	M	48		7	E1418	M	55		7	E1459	F	64
8	AZ EGFR-254	M	48		8	E0390	M	68		8	E1420	M	78		8	E1460	F	65
9	E0035	M	54		9	E0413	M	68		9	E1425	M	47		9	E1467	F	73
10	E0050	M	57		10	E0447	F	38		10	E1426	F	76		10	E1468	F	65
11	E0070	M	83		11	E0492	M	75		11	E1427	F	46		11	E1469	F	79
12	E0072	F	65		12	E0544	F	82		12	E1428	F	89		12	E1470	F	77
13	E0105 (AZ344)	M	78		13	E0610	F	61		13	E1431	F	65		13	E1480	M	67
14	E0109	M	53		14	E0731	M	81		14	E1432	M	77		14	E1481	F	55
15	E0116	M	48		15	E0756	F	87		15	E1438	M	80		15	E1483	M	81
16	E0134	F	65		16	E0784	M	84		16	E1439	M	41		16	E0212	M	70
17	E0153	F	61		17	E0815	M	54		17	E1441	M	78		17	E1426	F	74
18	E0154	F	53		18	E0833	M	84		18	E1449	M	58		18	E1498	M	88
19	E0220	M	75		19	E0834	M	83		19	E1451	M	60		19	E1499	F	70
20	E244	M	83		20	E1185	F	55		20	E1452	M	67		20	E1500	M	63
21	E262	M	59		21	E1210	M	83		21	E1453	M	79		21	E1501	M	82
22	E290	M	68		22	E1309	F	79		22	E1459	F	66		22	E1504	F	76
23	E318	F	59		23	E1347	M	42		23	E1461	M	59		23	E1510	M	74
24	E332	F	70		24	E1366	M	70		24	E1463	F	60		24	E1511	F	88
25	E340	F	31		25	E1503	M	55		25	E1467	F	75		25	E1512	F	67
26	E346	M	49		26	E1532	M	70		26	E1468	F	67		26	E1515	F	83
27	E352	M	65		27	E1578	F	65		27	E1469	F	81		27	E1516	M	87
28	E383	M	48		28	E1772	M	62		28	E1470	F	79		28	E1519	F	57
29	E413	M	68		29	E1795	M	55		29	E1474	M	59		29	E1529	F	44
30	E416	F	68		30	E1978	F	77		30	E1476	F	51		30	E1530	M	85
31	E443	F	87		31	E2040	M	81		31	E1478	F	63		31	E1533	M	65
32	E447	F	38		32	E2156	M	86		32	E1480	M	69		32	E1537	M	67
33	E461	M	75		33	E2176	M	64		33	E1481	F	57		33	E1541	F	70
34	E462	F	81		34	E2290	M	85		34	E1483	M	83		34	E1447	M	40
35	E476	M	68		35	E2466	M	40		35	E1485	M	49		35	E1549	F	46
36	E492	M	75		36	E2472	F	65		36	E1489	M	53		36	E1551	F	79
37	E544	F	82		37	E2513	F	76		37	E1491	M	67		37	E1552	M	85
38	E565	M	54		38	E2540	M	64		38	E1493	M	75		38	E1564	M	68
39	E576	F	85		39	E2572	M	56		39	E1494	F	55		39	E1567	M	67
40	E610	F	61		40	E2596	M	82		40	E1496	F	46		40	E1569	M	70
41	E664	M	57		41	E2599	F	53		41	E1498	M	90		41	E1574	M	72
42	E667	F	91		42	E2650	F	78		42	E1499	F	72		42	E1575	F	67
43	E703	F	46		43	E2690	F	51		43	E1500	M	65		43	E1581	M	45
44	E731	M	81		44	E2800	F	82		44	E1510	M	76		44	E1582	F	76
45	E756	F	87		45	E3176	M	92		45	E1512	F	69		45	E1589	F	74
46	E784	M	84		46	E3179	F	59		46	E1515	F	85		46	E1590	M	78
47	E791	F	87		47	E3258	F	81		47	E1516	M	89		47	E1591	M	61
48	E800	M	51							48	E1517	M	44		48	E1597	F	78
49	E807	F	50							49	E1519	F	59		49	E1598	M	87
50	E815	M	54							50	E1520	M	75		50	E1609	M	76
51	E833	M	84							51	E1530	M	87		51	E1614	M	66
52	E834	M	83							52	E1533	M	67		52	E1630	M	72
53	E856	M	81							53	E1534	M	63		53	E1642	F	42
54	E874	M	70							54	E1537	M	69		54	E1652	M	57
55	E893	F	64							55	E1541	F	72		55	E1658	F	65
56	E919	M	91							56	E1542	F	53		56	E1663	M	66
57	E924	M	64							57	E1543	M	87		57	E1666	F	54
58	E942	F	58							58	E1548	F	52		58	E1676	F	60
59	E976	F	83							59	E1549	F	48		59	E1072	M	60
60	E993	M	85							60	E1550	M	79		60	E1665	M	71
61	E994	M	79							61	E1551	F	81		61	E1673	F	73
62	E1004	F	86							62	E1552	M	87		62	E1680	M	84
63	E1082	F	45							63	E1564	M	70		63	E1698	M	82
64	E1149	F	82							64	E1567	M	69		64	E1713	F	74
65	E1185	F	55							65	E1568	M	45		65	E1726	M	73
66	E1205	M	57							66	E1569	M	72		66	E1731	M	68
67	E1210	M	83							67	E1574	M	74		67	E1732	M	60
68	E1245	F	82							68	E1580	M	82		68	E1749	M	72
69	E1274	F	73							69	E1581	M	47		69	E1766	F	86
70	E1275	M	78							70	E1582	F	78		70	E1796	M	59
71	E1309	F	79							71	E1585	M	54		71	E1802	M	90
72	E1347	M	42							72	E1586	M	61		72	E1806	M	62
73	E1361	F	54							73	E1588	M	73		73	E1818	M	80
74	E1366	M	70							74	E1589	F	76		74	E1820	F	74
75	E1371	M	85							75	E1590	M	80		75	E1821	M	42
76	E1417	F	90							76	E1591	M	63		76	E1835	M	59
77	E1436	M	35							77	E1592	F	65		77	E1838	F	81
78	E1437	F	61							78	E1597	F	80		78	E1850	F	57
79	E1477	F	100							79	E1598	M	89		79	E1856	F	69
80	E1503	M	55							80	E1602	M	84		80	E1865	M	73
81	E1532	M	70							81	E1603	M	81		81	E1230	F	62
82	E1536	M	80							82	E1607	F	77		82	E1272	M	52
83	E1556	M	65							83	E1609	M	78		83	E1243	M	38
84	E1561	F	77							84	E1611	F	57		84	E1439	M	39
85	E1577	F	86							85	E1612	F	66		85	E1476	F	49
86	E1578	F	65							86	E1614	M	68		86	E1485	M	47
87	E1584	M	58							87	E1618	F	43		87	E1674	F	76
88	E1610	M	58							88	E1622	M	56		88	E1757	F	75
89	E1616	F	55							89	E1624	F	61		89	E1807	F	64
90	E1621	F	81							90	E1625	M	47
91	E1649	F	59							91	E1626	M	63
92	E1655	M	87							92	E1627	F	69
93	E1669	F	92							93	E1629	M	57
94	E1703	M	81							94	E1630	M	74
95	E1759	M	47							95	E1631	F	57
96	E1769	F	76							96	E1642	F	44
97	E1772	M	62							97	E1652	M	59
98	E1783	F	80							98	E1657	M	56
99	E1795	M	55							99	E1658	F	67
100	E1861	F	54							100	E1663	M	68
101	E1943	M	80							101	E1664	M	76
102	E1978	F	77							102	E1665	M	73
103	E2026	F	72							103	E1666	F	56
104	E2030	M	75							104	E1670	F	54
105	E2040	M	81							105	E1673	F	75
106	E2042	F	49							106	E1674	F	78
107	E2078	F	86							107	E1675	M	74
108	E2156	M	86							108	E1676	F	62
109	E2176	M	64							109	E1680	M	86
110	E2183	F	68							110	E1681	F	70
111	E2204	M	53							111	E1690	F	76
112	E2211	M	64							112	E1691	F	86
113	E2219	F	81							113	E1692	M	84
114	E2240	M	74							114	E1694	F	69
115	E2249	F	76							115	E1700	M	56
116	E2265	F	55							116	E1701	F	53
117	E2269	M	83							117	E1702	F	79
118	E2280	F	84							118	E1706	F	62
119	E2290	M	85							119	E1708	M	72
120	E2349	F	72							120	E1713	F	76
121	E2384	F	81							121	E1714	M	70
122	E2392	M	74							122	E1719	M	75
123	E2438	M	85							123	E1720	F	62
124	E2439	M	91							124	E1721	M	82
125	E2466	M	40							125	E1722	F	81
126	E2472	F	65							126	E1724	M	87
127	E2498	F	59							127	E1726	M	75
128	E2513	F	76							128	E1727	F	67
129	E2518	M	59							129	E1729	F	64
130	E2537	F	66							130	E1730	M	67
131	E2540	M	64							131	E1731	M	70
132	E2572	M	56							132	E1732	M	62
133	E2589	F	80							133	E1741	F	64
134	E2596	M	82							134	E1742	F	57
135	E2599	F	53							135	E1743	M	83
136	E2623	F	81							136	E1748	F	58
137	E2650	F	78							137	E1749	M	74
138	E2690	F	51							138	E1755	M	84
139	E2800	F	82							139	E1756	M	58
140	E3078	F	71							140	E1757	F	77
141	E3176	M	92							141	E1760	M	46
142	E3179	F	59							142	E1761	M	90
143	E3197	F	78							143	E1764	F	73
144	E3258	F	81							144	E1766	F	88
										145	E1767	M	75
										146	E1768	M	75
										147	E1770	F	62
										148	E1771	M	68
										149	E1785	F	38
										150	E1786	F	61
										151	E1792	M	84
										152	E1793	M	61
										153	E1794	F	78
										154	E1797	M	57
										155	E1798	M	49
										156	E1802	M	92
										157	E1804	M	72
										158	E1805	F	61
										159	E1806	M	64
										160	E1807	F	66
										161	E1808	M	53
										162	E1809	M	79
										163	E1811	F	66
										164	E1817	M	62
										165	E1818	M	82
										166	E1820	F	76
										167	E1822	F	64
										168	E1824	M	62
										169	E1825	M	56
										170	E1826	M	79
										171	E1827	F	54
										172	E1831	M	50
										173	E1832	F	64
										174	E1833	F	67
										175	E1835	M	61
										176	E1839	M	56
										177	E1844	F	61
										178	E1845	M	53
										179	E1846	F	83
										180	E1847	F	77
										181	E1850	F	59
										182	E1851	F	73
										183	E1852	M	70
										184	E1855	F	56
										185	E1856	F	71
										186	E1857	F	80
										187	E1858	M	63
										188	E1862	M	81
										189	E1864	M	68
										190	E1865	M	75
